# Supplementary material for: Evolutionary Dynamics of Tat in HIV-1 Subtypes B and C
Source: PLoS One. 2015 Jun 18;10(6):e0129896. doi: 10.1371/journal.pone.0129896 (PMC4472691; doi:10.1371/journal.pone.0129896)
Supplement: S1 Table — (XLSX) [file pone.0129896.s002.xlsx]

## Sheet: Supplementary Tab 1
S1 Table : Accession numbers of the different subtypes of HIV-1 Tat used in this study obtained from the Los Alamos National Laboratory (LANL) HIV sequence database
Subtype B	Contient	Subtype C	Contenent	Reference strains
B.AR.00.ARMS008.AY037269.2000	South America	C.AR.01.ARG4006.AY563170.2001	South America	Ref.B.FR.83.HXB2_LAI_IIIB_BRU.K03455
B.AR.02.02AR114146.DQ383746.2002	South America	C.BR.02.02BR2022.JN692434.2002	South America	Ref.B.NL.00.671_00T36.AY423387.2000
B.AR.03.03AR137681.DQ383748.2003	South America	C.BR.04.04BR021.AY727523.2004	South America	Ref.B.TH.90.BK132.AY173951.1990
B.AR.04.04AR143170.DQ383750.2004	South America	C.BR.98.98BR004.AF286228.1998	South America	Ref.B.US.98.1058_11.AY331295.1998
B.AR.98.ARCH054.AY037268.1998	South America	C.BW.00.00BW07621.AF443088.2000	Afica	Ref.C.BR.92.BR025_d.U52953.1992
B.AR.99.ARMA132.AY037282.1999	South America	C.BW.96.96BW0402.AF110962.1996	Afica	Ref.C.IN.95.95IN21068.AF067155.1995
B.AU.03.PS2008_Day182.DQ676875.2003	Australia	C.BW.98.98BWMC122.AF443076.1998	Afica	Ref.C.ZA.04.04ZASK146.AY772699.2004
B.AU.04.MS2004_37_016.EF178314.2004	Australia	C.BW.99.99BW393212.AF443083.1999	Afica
B.AU.87.MBC925.AF042101.1987	Australia	C.CY.05.CY040.FJ388901.2005	Europe
B.AU.93.MBC18_MBCC18.AF042102.1993	Australia	C.CY.06.CY176.FJ388952.2006	Europe
B.AU.95.MBCC54.AF042103.1995	Australia	C.CY.07.CY203.JF683755.2007	Europe
B.AU.96.MBCC98.AF042104.1996	Australia	C.CY.08.CY219.JF683768.2008	Europe
B.AU.99.1181.AF538302.1999	Australia	C.DJ.91.DJ373A.L23065.1991	Afica
B.BO.09.DEMB09BO001.JX140656.2009	South America	C.DK.01.CTL_015.EF514713.2001	Europe
B.BO.99.BOL0122.AY037270.1999	South America	C.ES.08.X2363_2.EU786681.2008	Europe
B.BR.02.02BR002.DQ358805.2002	South America	C.ET.02.02ET_288.AY713417.2002	Afica
B.BR.03.03BR1046.JN692447.2003	South America	C.GE.03.03GEMZ033.DQ207941.2003	North America
B.BR.05.05BR1074.JN692459.2005	South America	C.IL.98.98IS002.AF286233.1998	Asia
B.BR.06.06BR1115.JN692479.2006	South America	C.IL.99.99ET1.AY255823.1999	Asia
B.BR.07.BP00047_RH01.JN687739.2007	South America	C.IN.03.D24.EF469243.2003	Asia
B.CA.06.502_1799_FL02.JF320427.2006	North America	C.IN.93.93IN999.AF067154.1993	Asia
B.CA.07.502_1191_03.JF320424.2007	North America	C.IN.94.94IN476.AF286223.1994	Asia
B.CA.96.WC10P_1.AY314044.1996	North America	C.IN.98.98IN012.AF286231.1998	Asia
B.CA.98.CANA3FULL.AY779550.1998	North America	C.KE.00.KER2010.AF457054.2000	Afica
B.CH.00.HIV_CH_BID_V3529_2000.JQ403022.2000	Europe	C.KE.91.KNH1268.AY945738.1991	Afica
B.CH.01.HIV_CH_BID_V3533_2001.JQ403025.2001	Europe	C.MW.08.702010432.e25.JQ779242.2008	Afica
B.CH.02.HIV_CH_BID_V3511_2002.JQ403019.2002	Europe	C.MW.09.703010256.e8.JQ779096.2009	Afica
B.CH.03.HIV_CH_BID_V4470_2003.JQ403045.2003	Europe	C.MW.93.93MW_965.AY713413.1993	Afica
B.CH.04.HIV_CH_BID_V4408_2004.JQ403042.2004	Europe	C.TZ.01.A125.AY253304.2001	Afica
B.CN.01.CNHN24.AY180905.2001	Asia	C.TZ.02.CO178.AY734556.2002	Afica
B.CN.02.02HNsq4.DQ007902.2002	Asia	C.TZ.08.707010457.e11.JQ779129.2008	Afica
B.CN.03.SHXDC0081.JF932492.2003	Asia	C.TZ.97.97TZ05.AF361875.1997	Afica
B.CN.05.05CNHB_hp3.DQ990880.2005	Asia	C.TZ.98.98TZ013.AF286234.1998	Afica
B.CN.06.CC056.JF932482.2006	Asia	C.US.98.98US_MSC3018.AY444800.1998	North America
B.CN.07.AH070011.JF932468.2007	Asia	C.YE.02.02YE511.AY795906.2002	Asia
B.CN.08.cbjc468.JF932498.2008	Asia	C.ZA.00.1119MB.AY463229.2000	Afica
B.CN.09.09LNA014.JX960597.2009	Asia	C.ZA.01.2134MB.AY463237.2001	Afica
B.CN.10.DEMB10CN002.JX140658.2010	Asia	C.ZA.02.02ZAPS006MB1.DQ351220.2002	Afica
B.CN.98.YN9802.JF932495.1998	Asia	C.ZA.03.03ZASK120B1.DQ011176.2003	Afica
B.CO.01.PCM013.AY561237.2001	South America	C.ZA.04.04ZAPS157MB1.DQ351232.2004	Afica
B.CU.99.Cu19.AY586542.1999	South America	C.ZA.05.05ZASK244B1.DQ369992.2005	Afica
B.CY.05.CY020.FJ388891.2005	Europe	C.ZA.07.DEMC07ZA011.JX140664.2007	Afica
B.CY.05.CY065.FJ388910.2005	Europe	C.ZA.08.705010534.e18.JQ779177.2008	Afica
B.CY.06.CY180.FJ388955.2006	Europe	C.ZA.10.DEMC10ZA001.JX140669.2010	Afica
B.CY.07.CY189.JF683742.2007	Europe	C.ZA.97.97ZA003.AY118165.1997	Afica
B.CY.08.CY238.JF683785.2008	Europe	C.ZA.98.CTSC2.AY043176.1998	Afica
B.CY.09.CY241.JF683787.2009	Europe	C.ZA.99.99ZALT21.EU293446.1999	Afica
B.DE.03.HIV_DE_BID_V3307_2003.JQ403048.2003	Europe	C.ZM.02.02ZM114.AB254146.2002	Afica
B.DE.04.9213_d0.JQ416158.2004	Europe	C.ZM.03.ZM249M_flC1.FJ496209.2003	Afica
B.DE.86.HAN.U43141.1986	Europe	C.ZM.96.96ZM651.AF286224.1996	Afica
B.DK.01.CTL_017.EF514705.2001	Europe
B.DK.04.PMVL_012.EF514699.2004	Europe
B.DK.07.PMVL_011.FJ694790.2007	Europe
B.EC.89.EC003.AY173959.1989	South America
B.ES.05.X1890.EU786672.2005	Europe
B.ES.06.X2102.EU786677.2006	Europe
B.ES.07.X2210_3.EU786679.2007	Europe
B.ES.08.ES_X2515_3.GQ372988.2008	Europe
B.ES.09.X2689_2.GU362885.2009	Europe
B.FR.08.DEMB08FR002.JX140654.2008	Europe
B.GA.88.OYI_397.M26727.1988	Africa
B.GB.03.MM33d12p.HM586187.2003	Europe
B.GB.04.MM39d11p.HM586193.2004	Europe
B.GB.05.MM43d368_GN1.HM586209.2005	Europe
B.GB.83.CAM1.D10112.1983	Europe
B.GB.86.GB8_46R.AJ271445.1986	Europe
B.GE.03.03GEMZ010.DQ207942.2003	North America
B.HK.06.HK002.FJ460499.2006	Asia
B.HT.05.05HT_129473.EU839603.2005	North America
B.JM.05.05JM_KJ108.EU839605.2005	North America
B.JM.09.09JM_PF09XN.HM030559.2009	North America
B.JP.00.DR2508.AB289588.2000	Asia
B.JP.01.DR388.AB289590.2001	Asia
B.JP.04.DR5913.AB480696.2004	Asia
B.JP.05.426.AB428556.2005	Asia
B.KR.02.02OSG1.JQ429433.2002	Asia
B.KR.03.03HJY8.JQ316131.2003	Asia
B.KR.04.04KJS8.JQ316130.2004	Asia
B.KR.05.05CSR3.DQ837381.2005	Asia
B.KR.07.07KYY4.JQ341411.2007	Asia
B.KR.97.WK.AF224507.1997	Asia
B.NL.99.671_99T12.AY423381.1999	Europe
B.PE.06.502_0491_wg5.JF320183.2006	South America
B.PE.07.502_0525_wg5.JF320191.2007	South America
B.PL.08.BP00074_RH02.JN687774.2008	Europe
B.PY.02.02PY_PSP0019.JN251896.2002	South America
B.PY.03.03PY_PSP0115.JN251906.2003	South America
B.RU.04.04RU128005.AY682547.2004	Europe
B.RU.09.09RU4457.JX500709.2009	Europe
B.RU.11.11RU21n.JX500708.2011	Europe
B.TH.04.04TH317223.JN248321.2004	Asia
B.TH.05.05TH356764.JN248344.2005	Asia
B.TH.06.AA010a_WG3.JX446800.2006	Asia
B.TH.07.AA040a_WG11.JX447156.2006	Asia
B.TH.08.AA115c03R.JX448103.2008	Asia
B.TH.96.M145.DQ354118.1996	Asia
B.TT.00.00TT_CRC50018.EU839607.2002	South America
B.TW.94.TWCYS_LM49.AF086817.1994	Asia
B.UA.01.01UAKV167.DQ823362.2001	Europe
B.US.00.ES1_20.EF363123.2000	North America
B.US.01.L805.FJ469738.2001	North America
B.US.02.F706.FJ469728.2002	North America
B.US.03.L8107.FJ469739.2003	North America
B.US.04.CR0345Q.FJ469722.2004	North America
B.US.05.012286G.FJ469683.2005	North America
B.US.06.06US_SAJ_NVS23.JF689871.2006	North America
B.US.07.07US_SAJ_C154.JF689877.2007	North America
B.US.08.08US_SAJ_C203.JF689895.2008	North America
B.US.09.DEMB09US002.JX140657.2009	North America
B.US.10.CP1.JN397365.2010	North America
B.US.11.ES38.JN397362.2011	North America
B.US.83.RF_HAT3.M17451.1983	North America
B.US.84.MNCG_MN.M17449.1984	North America
B.US.85.RJS4_15_ENVBB.M37573.1985	North America
B.US.86.5127_86.AY835774.1986	North America
B.US.87.5113_87.AY835758.1987	North America
B.US.88.5160_88.AY835763.1988	North America
B.US.89.P896_89_6.U39362.1989	North America
B.US.90.US1.AY173952.1990	North America
B.US.91.DH12_3.AF069140.1991	North America
B.US.92.92US657_1_301657_1.U04908.1992	North America
B.US.94.5082_94.AY835773.1994	North America
B.US.95.5073_95.AY835768.1995	North America
B.US.96.5155_96.AY835753.1996	North America
B.US.97.1006_08.AY331284.1997	North America
B.US.98.WC3_0498_4.EF175212.1998	North America
B.US.99.169_1999.JN599165.1999	North America
B.UY.01.01UYTRA1179.AY781127.2001	South America
B.UY.02.02UY_TSU1290.JN235958.2002	South America
B.VE.10.DEMB10VE001.JX140659.2010	South America
B.YE.02.02YE508.AY795905.2002	Asia
B.ZA.03.03ZAPS045MB2.DQ396398.2003	Africa
